# Supplementary material for: Starch Granule Re-Structuring by Starch Branching Enzyme and Glucan Water Dikinase Modulation Affects Caryopsis Physiology and Metabolism
Source: PLoS One. 2016 Feb 18;11(2):e0149613. doi: 10.1371/journal.pone.0149613 (PMC4758647; doi:10.1371/journal.pone.0149613)
Supplement: S1 Tables — (XLSX) [file pone.0149613.s009.xlsx]

## Sheet: Checklist
	Supplemental Table I. Metabolite Reporting Guidelines (Checklist table)
	Level	Aspect	Information	Fill in
	general aspect	Type of metabolome analysis	targeted metabolite analysis	TRUE
			non-targeted metabolite class scale profiling	FALSE
			non-targeted metabolome scale profiling	FALSE
			non-targeted finger printing of mass features	FALSE
		Type of quantification	absolute or quantification	Relative quantification
		Type of reference samples	chemically defined	standard reference compounds aquired in chemical companies
			biologically defined	-
		Type of replication	analytical (same analytical sample preparation)	1
			technological (same biological preparation)	1
			biological (same experimental condition)	6
			full experiment	1
		Type of technology	reference publication	Lisec et al (2006)
		Sample preparation		chemical derivatized
			method of chromatography/separation	Lisec et al (2006)
			method of ionization	- 70 MeVolt hard ionization
			method of detection	electron impact ionization
	metabolite/mass feature	Metabolite	metabolite name	see table 2
			metabolite sum formula	see table 2
			metabolite structure and public source of metabolite identifier	Metabolites were identified in comparison to database entries of authentic standards (Kopka et al., 2005; Schauer et al., 2005).
		Identification	identification process	manually supervized with TagFinder software
			by authentic mass isotopomer added to one or all biological sample(s)	FALSE
			by authentic reference compound within a co-processed reference mixture	FALSE
			by authentic reference compound previously mapped to the analytical system	TRUE
			reference library	Metabolites were identified in comparison to database entries of authentic standards (Kopka et al., 2005; Schauer et al., 2005)
			type of mass spectrum
			by match of molecular mass (single mass fragment)	A minimum of 3 unique mass fragments was required for the relative quantification of metabolite pool sizes
			by match of fragments	YES
			by match of fragmentation pattern	YES
			by match of mass spectrum to reference library	Mass spectral matching thresholds were: Match > 650 (best match = 1000) and RI-deviation < 1.0%
			type of retention index
			by match of retention time (index) to reference library	fatty acid methylesters (FAMEs)
		Quantification	type of quantification	relative quantification by internal standard and sample fresh weight
		Validity testing	Recovery testing (chemical analog)	not performed
			Recovery testing (internally added mass isotopomer)	not performed
			Recovery testing (mixture of most divergent samples from the experiment)	not performed
			Test for linear range	not performed
			Limit of quantification (LOQ)	not performed
			Limit of detection (LOD)	not performed
			Mass spectral matching thresholds were: Match > 650 (best match = 1000) and RI-deviation < 1.0%

## Sheet: Overview
Supplemental Table II. Overview of the metabolite reporting list.
GC-TOF-MS metabolites
	A	B	C	D	E	F	G	H	I
1
2	Experiment title:		Metabolite profiles of barley caryopsis of WT, HP and AO at 10, 20, 30 DAP and MDG
3	Organism/Plant species:		Hordeum vulgare cv. Golden Promise
4	Organ/tissue:		Caryopsis
5	Analytical tool:		GC-TOF-MS
6
7	Peak/compound no.- number referenced back to the main text
8	Ret . Time- Time expected, Tag Time Index and Time deviation
9	Putative Name- putative identification of the metabolite/derivative
10	Corresponding metabolite name in literature
11	Mol. Formula- molecular formula of the metabolite or its FA adduct;
12	Mass to charge ratio (m/z)
13	(S)- identification confirmed by a standard compound
14	I, II, III- different isomers
15	Identification level (A; B; C; D)- (A) standard or NMR; (B) MS/MS; (C) MSE; (D) MS only
16
17	Peak/Compound no.	Time Expected	Tag Time Index	Time Deviation	Putative metabolite name (Derivative)	Corresponding Metabolite in Literature	Metabolite Class	Mol formula	Mass to charge ratio (m/z)	Species detected before	References	Identification level (A-D)
18	1	208565	209107	0.29	M000026_A110001-101_METB_208565_TOF_Alanine, DL- (2TMS)	Alanine	Amino acids	C3H7NO2	116	Tomato, Arabidopsis, potato, Lotus japonicus		A
19	2	271580	271627	-0.03	M000030_A122001-101_METB_271580_TOF_Valine, DL- (2TMS)	Valine	Amino acids	C5H11NO2	144	Tomato, Arabidopsis, potato, Lotus japonicus		A
20	3	291783	291982	0.08	M000053_A129003-101_METB_291783_TOF_Glycerol (3TMS)	Glycerol	Polyol (Triol)	C3H8O3	117	Tomato, Arabidopsis, potato, Lotus japonicus		A
21	4	305020	305084	0.04	M000025_A129002-101_METB_301020_TOF_Leucine, DL- (2TMS)	Leucine	Acid (Amino)	C6H13NO2	158	Tomato, Arabidopsis, potato, Lotus japonicus		A
22	5	319193	319027	0.03	M000017_A132002-101_METB_319193_TOF_Isoleucine, L- (2TMS)	Isoleucine	Amino acids	C6H13NO2	158	Tomato, Arabidopsis, potato		A
23	6	333520	332772	-0.21	M000075_A129001-101_METB_333520_TOF_Phosphoric acid (3TMS)	Phosphase	Inorganic acid	H3O4P	299	Tomato, Arabidopsis, potato, Lotus japonicus		A
24	7	338693	338504	-0.05	M000029_A132003-101_METB_338693_TOF_Proline, L- (2TMS)	Proline	Amino acids	C5H9NO2	142	Tomato, Arabidopsis, potato		A
25	8	357523	357478	0.02	M000015_A138001-101_METB_357523_TOF_Serine, DL- (3TMS)	Serine	Amino acids	C3H7NO3	204	Tomato, Arabidopsis, potato		A
26	9	365427	365280	-0.03	M000074_A134001-101_METB_365427_TOF_Succinic acid (2TMS)	Succinate	Organic acids	C4H6O4	129	Tomato, Arabidopsis, potato, Lotus japonicus		A
27	10	368365	367456	-0.23	M000016_A140001-101_METB_368365_TOF_Threonine, DL- (3TMS)	Threonine	Amino acids	C4H9NO3	117	Tomato, Arabidopsis, potato		A
28	11	371255	371138	-0.03	M000067_A137001-101_METB_371255_TOF_Fumaric acid (2TMS)	Fumarate	Organic acids	C4H4O4	245	Tomato, Arabidopsis, potato, Lotus japonicus		A
29	12	392490	391823	-0.17	M000456_A136001-101_METB_392490_TOF_Uracil (2TMS)	Uracil	Pyrimidine	C4H4N2O2	99	Tomato, potato, Lotus japonicus		A
30	13	394250	394080	-0.04	M000027_A144001-101_METB_394250_TOF_Alanine, beta- (3TMS)	beta-alanine	Amino acids	C3H7NO2	174	Tomato, Arabidopsis, potato, Lotus japonicus		A
31	14	440995	441209	0.06	M000065_A149001-101_METB_440995_TOF_Malic acid, DL- (3TMS)	Malate	Organic acids	C4H6O5	233	Tomato, Arabidopsis, potato, Lotus japonicus		A
32	15	452200	452226	0.03	M000114_A153003-101_METB_452200_TOF_Butyric acid, 4-amino- (3TMS)	GABA	Amino acids	C4H9NO2	174	Tomato, Arabidopsis, potato, Lotus japonicus		A
33	16	457283	457362	0.06	M000033_A152002-101_METB_457283_TOF_Aspartic acid, L- (3TMS)	Aspartate	Amino acids	C4H7NO4	232	Tomato, Arabidopsis, potato		A
34	17	474325	474243	-0.01	M000018_A152001-101_METB_474325_TOF_Methionine, DL- (2TMS)	Methionine	Acid (Amino)	C5H11NO2S	176	Tomato, Arabidopsis, potato, Lotus japonicus		A
35	18	506483	506504	0.01	M000037_A153002-101_METB-METB_506483_TOF_Pyroglutamic acid, DL- (2TMS)	Pyroglutamate	Lactam	C5H7NO3	156	Tomato, Arabidopsis, potato		A
36	19	507780	507982	0.07	M000036_A163001-101_METB_507780_TOF_Glutamic acid, DL- (3TMS)	Glutamate	Amino acids	C5H9NO5	246	Tomato, Arabidopsis, potato, Lotus japonicus		A
37	20	517180	517180	0	M000186_A175002-101_METB-METB_517180_TOF_Putrescine (4TMS)	Putrescine	Polyamine	C4H12N2	174	Tomato, Arabidopsis, potato, Lotus japonicus		A
38	21	531145	530926	-0.08	M000011_A164001-101_METB_531145_TOF_Phenylalanine, DL- (2TMS)	Phenylalanine	Amino acids	C9H11NO2	218	Tomato, Arabidopsis, potato, Lotus japonicus		A
39	22	550100	550159	0.02	M000013_A168001-101_METB_550100_TOF_Asparagine, DL- (3TMS)	Asparagine	Amino acids	C4H8N2O3	116	Tomato, Arabidopsis, potato		A
40	23	574230	574188	-0.01	M000328_A177002-101_METB_574230_TOF_Glycerol-3-phosphate, DL- (4TMS)	Glycerol-3-P	Triol phosphate	C3H9O6P	299	Tomato, Arabidopsis, potato		A
41	24	577930	577852	-0.01	M000007_A185001-101_METB_577930_TOF_Quinic acid, D(-)- (5TMS)	Quinate	Acid (Hydroxy)	C7H12O6	345	Tomato, potato, Lotus japonicus		A
42	25	579380	579313	0.03	M000606_A188004-101-xxx_NA_642058.88_TRUE_VAR5_FAME_Fructose (1MEOX) (5TMS) BP	Fructose	Sugar (Hexose)	C6H12O6	217	Tomato, Arabidopsis, potato, Lotus japonicus		A
43	26	587270	587245	0.03	M000043_A188001-101_METB_586000_TOF_Galactose, D- (1MEOX) (5TMS)	Galactose	Sugar (Hexose, aldose)	C6H12O6	319	Tomato, potato, Lotus japonicus		A
44	27	590400	590376	0.07	M000040_A189002-101_METB_590400_TOF_Glucose, D- (1MEOX) (5TMS)	Glucose	Sugar (Hexose, aldose)	C6H12O6	160	Tomato, Arabidopsis, potato		A
45	28	592883	592675	-0.02	M000069_A182004-101_METB-METB_592883_TOF_Citric acid (4TMS)	Citrate	Organic acid	C6H8O7	273	Tomato, Arabidopsis, potato, Lotus japonicus		A
46	29	615467	615181	-0.02	M000014_A192003-101_METB_615467_TOF_Lysine, L- (4TMS)	Lysine	Amino acids	C6H14N2O2	156	Tomato, Arabidopsis, potato		A
47	30	624990	624858	0.05	M000082_A185002-101_METB-METB_624990_TOF_Dehydroascorbic acid dimer (TMS)	Dehydroascorbate	Hydroxy acid	C6H6O6	173	Tomato, Arabidopsis, potato		A
48	31	638360	638235	-0.02	M000081_A191004-101_METB_638360_TOF_Tyramine (3TMS)	Tyramine	Amine (Aromatic)	C8H11NO	174	Tomato, Arabidopsis, potato		A
49	32	653910	654040	0.04	M000060_A209002-101_METB_653910_TOF_Inositol, myo- (6TMS)	myo-inositol	Polyol	C6H14O6	191	Tomato, Arabidopsis, potato		A
50	33	658337	658129	-0.02	M000035_A194002-101_METB_658337_TOF_Tyrosine, DL- (3TMS)	Tyrosince	Amino acids	C9H11NO3	218	Tomato, Arabidopsis, potato, Lotus japonicus		A
51	34	679450	678360	-0.17	M000039_A192006-101_METB_679450_TOF_Histidine, L- (3TMS)	Histidine	Amino acids	C6H9N3O2	154	Tomato, Arabidopsis, potato		A
52	35	790560	790178	-0.02	M000012_A223001-101_METB_790560_TOF_Tryptophan, L- (3TMS)	Tryptophane	Amino acids	C11H12N2O2	202	Tomato, Arabidopsis, potato		A
53	36	840783	841657	0.13	M000044_A264001-101_METB_840783_TOF_Sucrose, D- (8TMS)	Sucrose	Sugar (disaccharide)	C12H22O11	451	Tomato, Arabidopsis, potato, Lotus japonicus		A
54	37	870355	869731	-0.07	M000048_A274001-101_METB_870355_TOF_Maltose, D- (1MEOX) (8TMS)	Maltose	Sugar (disaccharide)	C12H22O11	204	Tomato, Arabidopsis, potato, Lotus japonicus		A
55	38	876240	875660	-0.06	M000671_A274002-101_METB_876240_TOF_Trehalose, alpha,alpha'-, D- (8TMS)	Trehalose	Sugar (disaccharide)	C12H22O11	191	Tomato, Arabidopsis, potato		A
56	39	917000	916604	-0.04	M000107_A287001-101_METB_909948_TOF_Isomaltose (1MEOX) (8TMS)	Isomaltose	Sugar (Disaccharide)	C12H22O11	160	Tomato, potato		A
57	40	940280	939261	-0.11	M000673_A299002-101_METB_940280_EIROE_Galactinol (9TMS)	Galactinol	Conjugate (Hexosyl, Inositol)	C12H22O11	204	Tomato, Arabidopsis, potato, Lotus japonicus		A
58	41	1033367	1032739	-0.04	M000049_A337002-101_METB_1033367_TOF_Raffinose (11TMS)	Raffinose	Sugar (trisaccharide)	C18H32O16	217	Tomato, Arabidopsis, potato, Lotus japonicus		A
